# Supplementary material for: Molecular glue that stabilizes the LRPPRC−MET-G4 interaction complex to drive MET downregulation
Source: Nat Commun. 2026 Jun 4;17:7184. doi: 10.1038/s41467-026-73806-6 (PMC13396614; doi:10.1038/s41467-026-73806-6)
Supplement: Supplementary file 4 — Source Data [file 41467_2026_73806_MOESM4_ESM.xlsx]

## Sheet: Figure 1b
Figure 1b

## Sheet: Figure 1e
Figure 1e
	CD						CD melting
	Wavelength (nm)	Pu25T	Pu24	Pu25TmT			Temperature(℃)	Pu25T	Pu24	Pu25TmT
	330	-0.14182	0.0353767	-0.0591221			25.01	21.1724	19.7228	17.9586
	329	-0.143939	0.0282675	-0.0642287			26.01	21.156	19.7064	17.9564
	328	-0.147763	0.0241796	-0.0621051			27.01	21.1373	19.6875	17.9509
	327	-0.145407	0.0182958	-0.0639325			28.01	21.1152	19.6687	17.9456
	326	-0.135864	0.0189935	-0.0607489			29.01	21.0887	19.646	17.9368
	325	-0.122422	0.0202761	-0.0516357			30.01	21.0591	19.6203	17.9254
	324	-0.112528	0.0303764	-0.0424246			31.01	21.0314	19.5924	17.9117
	323	-0.0977424	0.0342162	-0.0394326			32.01	21.0027	19.5618	17.8948
	322	-0.0843185	0.0317989	-0.0356756			33.01	20.9699	19.5303	17.8746
	321	-0.0709427	0.0276005	-0.0322594			34.01	20.9331	19.5025	17.8539
	320	-0.0555228	0.0294357	-0.0264133			35.01	20.8982	19.4731	17.8319
	319	-0.0423072	0.0240502	-0.022947			36.01	20.857	19.446	17.8086
	318	-0.0301165	0.0136436	-0.0187157			37.01	20.8155	19.4163	17.7847
	317	-0.0117043	0.00390159	-0.0107227			38.01	20.775	19.3847	17.7587
	316	0.00115531	0.00795016	0.00045943			39.01	20.7351	19.3517	17.7277
	315	0.0098817	0.020862	0.015706			40.01	20.6878	19.3171	17.6928
	314	0.0254107	0.0418614	0.0339881			41.01	20.6398	19.2782	17.653
	313	0.0423696	0.0577003	0.0510511			42.01	20.5916	19.2402	17.6126
	312	0.0526262	0.0755225	0.0688628			43.01	20.5414	19.2016	17.5674
	311	0.0541826	0.100132	0.0886983			44.01	20.4834	19.1635	17.5211
	310	0.0649744	0.121545	0.115325			45.01	20.4279	19.1226	17.4708
	309	0.0854472	0.144243	0.150224			46.01	20.3704	19.0751	17.4155
	308	0.108137	0.167363	0.190492			47.01	20.3081	19.0233	17.3533
	307	0.130102	0.195986	0.237283			48.01	20.2377	18.9686	17.2826
	306	0.151413	0.232629	0.291663			49.01	20.1634	18.9036	17.1992
	305	0.18038	0.271245	0.355196			50.01	20.074	18.8332	17.0999
	304	0.207316	0.300798	0.41595			51.01	19.9776	18.7547	16.9867
	303	0.218396	0.327482	0.464346			52.01	19.8703	18.6723	16.8553
	302	0.215048	0.343877	0.505881			53.01	19.7503	18.5827	16.7063
	301	0.20981	0.366254	0.549947			54.01	19.6113	18.4826	16.5408
	300	0.205956	0.394388	0.598443			55.01	19.4549	18.3667	16.3544
	299	0.200694	0.427233	0.649559			56.01	19.28	18.2351	16.146
	298	0.184567	0.457823	0.694639			57.01	19.0887	18.0811	15.9111
	297	0.17993	0.50074	0.753827			58.01	18.8763	17.9066	15.6478
	296	0.184644	0.554533	0.832928			59.01	18.6557	17.7136	15.3551
	295	0.198129	0.618072	0.926631			60.01	18.4177	17.4993	15.0353
	294	0.224341	0.687651	1.03241			61.01	18.1596	17.2653	14.689
	293	0.268	0.778792	1.15826			62.01	17.883	17.01	14.3214
	292	0.326322	0.889442	1.31029			63.01	17.5955	16.7351	13.9329
	291	0.407511	1.02858	1.49232			64.01	17.2923	16.4405	13.5265
	290	0.51736	1.19012	1.68976			65.01	16.983	16.1222	13.11
	289	0.65904	1.37279	1.91038			66.01	16.6659	15.7835	12.6835
	288	0.832505	1.59255	2.15212			67.01	16.3485	15.4236	12.2512
	287	1.03321	1.84185	2.42038			68.01	16.0301	15.0497	11.8185
	286	1.26762	2.11061	2.70946			69.01	15.7168	14.6661	11.389
	285	1.5528	2.41583	3.01893			70.01	15.4166	14.2801	10.9682
	284	1.90046	2.76341	3.36101			71.01	15.1322	13.8933	10.5638
	283	2.30853	3.1657	3.74914			72.01	14.8591	13.5108	10.1803
	282	2.78599	3.62317	4.17266			73.01	14.6051	13.13	9.8188
	281	3.3537	4.13528	4.6474			74.01	14.3598	12.7534	9.4822
	280	4.01602	4.71378	5.16821			75.01	14.1305	12.3889	9.17156
	279	4.75631	5.35134	5.74311			76.01	13.923	12.0347	8.88874
	278	5.58136	6.05138	6.36769			77.01	13.7327	11.6969	8.63097
	277	6.48909	6.81181	7.04466			78.01	13.5598	11.3768	8.39979
	276	7.47453	7.63557	7.7705			79.01	13.404	11.0756	8.19467
	275	8.51878	8.51579	8.53431			80.01	13.2625	10.7985	8.01116
	274	9.60248	9.43271	9.32479			81.01	13.1359	10.5447	7.84925
	273	10.7099	10.3775	10.139			82.01	13.0182	10.3134	7.70732
	272	11.816	11.3188	10.943			83.01	12.9115	10.1012	7.58127
	271	12.8928	12.2374	11.7293			84.01	12.8111	9.9081	7.46875
	270	13.904	13.1155	12.4595			85.01	12.7087	9.73104	7.36789
	269	14.8176	13.9147	13.1085			86.01	12.6067	9.57337	7.27456
	268	15.6135	14.6146	13.6636			87.01	12.5053	9.43209	7.18822
	267	16.2499	15.199	14.1061			88.01	12.4045	9.30853	7.10936
	266	16.7095	15.6261	14.3975			89.01	12.3079	9.20163	7.03965
	265	16.9767	15.8851	14.5192			90.01	12.2131	9.11009	6.97771
	264	17.0188	15.9533	14.4713			91.01	12.1175	9.03274	6.9218
	263	16.8263	15.8118	14.2389			92.01	12.0351	8.96826	6.87216
	262	16.3891	15.4466	13.8044			93.01	11.9654	8.91553	6.82854
	261	15.7143	14.8749	13.178			94.01	11.9091	8.87248	6.78931
	260	14.8111	14.0841	12.3567			95.01	11.8651	8.83578	6.75553
	259	13.6788	13.0925	11.3641
	258	12.3602	11.9309	10.2428
	257	10.8825	10.6314	8.99648
	256	9.28473	9.21136	7.65485
	255	7.60441	7.71219	6.26921
	254	5.88598	6.17197	4.87326
	253	4.18472	4.6356	3.48979
	252	2.53344	3.13239	2.15783
	251	0.966357	1.70991	0.899378
	250	-0.468433	0.382644	-0.263033
	249	-1.75197	-0.808694	-1.29098
	248	-2.84656	-1.84871	-2.17529
	247	-3.7661	-2.73328	-2.91603
	246	-4.49832	-3.45888	-3.50883
	245	-5.03246	-4.01363	-3.95495
	244	-5.38729	-4.40793	-4.27031
	243	-5.58352	-4.6656	-4.45143
	242	-5.63165	-4.79118	-4.52822
	241	-5.55328	-4.78975	-4.51196
	240	-5.35631	-4.69418	-4.41597
	239	-5.08145	-4.51858	-4.25282
	238	-4.73832	-4.28016	-4.02815
	237	-4.347	-3.99476	-3.76418
	236	-3.91754	-3.66851	-3.47647
	235	-3.46701	-3.3199	-3.16049
	234	-3.00977	-2.96113	-2.83846
	233	-2.55095	-2.60039	-2.50399
	232	-2.10232	-2.23994	-2.17443
	231	-1.66896	-1.88999	-1.85779
	230	-1.24493	-1.54856	-1.54218

## Sheet: Figure 1d
Figure 1d

## Sheet: Figure 2a,b
Figure 2a,b

## Sheet: Figure 2c
Figure 2c

## Sheet: Figure 3c
Figure 3c
	HepG2
	LRPPRC			MET
	siNC	si LRPPRC#1	si LRPPRC#2	siNC	si LRPPRC#1	si LRPPRC#2
	91.28	14.95	15.86	91.17	55.74	60.99
	113.55	17.41	8.29	116.2	55.74	50.76
	96.48	10.57	13.38	94.39	57.9	46.06
		p value			p value
	siNC vs. si LRPPRC#1	0.0003	t=12.27, df=4	siNC vs. si LRPPRC#1	0.005	t=5.589, df=4
		***			**
	siNC vs. si LRPPRC#2	0.0002	t=12.41, df=4	siNC vs. si LRPPRC#2	0.006	t=5.324, df=4
		***			**
	p-values after unpaired, two-tailed t-test
		siNC-1	siNC-2	siNC-3	siLRPPRC#1-1	siLRPPRC#1-2	siLRPPRC#1-3	siLRPPRC#2-1	siLRPPRC#2-2	siLRPPRC#2-3
	GA	16.505	16.66	16.355	16.55	16.63	16.97	15.64	15.27	15.67
	LRPPRC	20.085	19.925	19.855	22.74	22.6	23.66	21.745	22.31	22.02
	MET	21.77	21.575	21.57	22.525	22.605	22.89	21.485	21.38	21.92
	ΔCt	3.58	3.265	3.5	6.19	5.97	6.69	6.105	7.04	6.35
		5.265	4.915	5.215	5.975	5.975	5.92	5.845	6.11	6.25
	Average ΔCt of siNC	3.44833
		5.13167
	ΔΔCt	0.131667	-0.183333	0.0516667	2.74167	2.52167	3.24167	2.65667	3.59167	2.90167
		0.133333	-0.216667	0.0833333	0.843333	0.843333	0.788333	0.713333	0.978333	1.11833
	2^-ΔΔCt	0.912776	1.1355	0.964821	0.149512	0.174142	0.105721	0.158586	0.082947	0.133817
		0.911722	1.16205	0.943874	0.557354	0.557354	0.579013	0.609909	0.507566	0.460626

## Sheet: Figure 3d
Figure 3d

## Sheet: Figure 3e
Figure 3e
	HepG2+HGF
	Hours	siNC-Absorbance			siLRPPRC#1-Absorbance			P-value				t	DF	siLRPPRC#2-Absorbance			P-value				t	DF
	0	0.371	0.437	0.405	0.396	0.448	0.418	siNC - siLRPPRC#1		ns	0.999695	0.169067	16	0.432	0.403	0.407	siNC - siLRPPRC#2		ns	0.999966	0.097706	16
	24	1.343	1.314	1.47	0.929	0.844	0.854	siNC - siLRPPRC#1		***	0.000368	5.17552	16	0.942	0.925	0.917	siNC - siLRPPRC#2		**	0.001381	4.5248	16
	48	2.388	2.178	2.158	1.453	1.696	1.517	siNC - siLRPPRC#1		****	1e-05	7.10082	16	1.599	1.847	1.606	siNC - siLRPPRC#2		***	0.00015	5.63325	16
	72	3.173	3.554	3.168	2.685	2.403	2.567	siNC - siLRPPRC#1		****	3e-06	7.72878	16	2.374	2.065	2.216	siNC - siLRPPRC#2		****	<0.000001	10.9161	16
	P-values after two-way ANOVA with Šídák's multiple comparisons test

## Sheet: Figure 3g
Figure 3g

## Sheet: Figure 3h
Figure 3h
	Measurement Settings	MST-Power:			High
		Excitation-Power:			20
			Excitation type:		Blue
		Thermostat Setpoint:			(disabled)
	Analysis Settings	Type of Analysis:			MST	MST
		Evaluation strategy:			On Time	On Time
		Cold Region Start:			-1	-1
		Cold Region End:			0	0
		Hot Region Start:			1.5	1.5
		Hot Region End:			2.5	2.5
		Response
		MET_G4			MET_G4-MUT
	Dose of LRPPRC1025-1394(nM)	EXP1	EXP2	EXP3	EXP1	EXP2	EXP3
	9.76562	-0.0217467	-0.0279719	-0.0217202	0.0547663	0.0508006	0.0332928
	19.5312	0.131108	0.134543	0.142237	0.0408719	0.0229954	0.0346154
	39.0625	0.158259	0.156177	0.139349	0.08419	0.0699161	0.0599906
	78.125	0.356688	0.31834	0.317765	0.142485	0.116166	0.0970889
	156.25	0.548673	0.540986	0.597012	0.205986	0.175652	0.166651
	312.5	0.983559	0.929883	0.975686	0.525523	0.466065	0.418656
	625	1.11964	1.12543	1.15371	0.728698	0.641551	0.595533
	1250	1.02336	1.07797	1.08917	0.818207	0.737933	0.720457
	2500	1.02377	1.05677	1.06451	0.852667	0.791536	0.76296
	5000	0.967423	0.963923	1.01702	0.880138	0.83963	0.803264
	10000	0.819362	0.843886	0.828684	0.966244	0.94836	0.936891

[truncated: 86 more sheets: Figure 4a, Figure 5a, Figure 5c, Figure 5d, Figure 5e, Figure 5f, Figure 5g, Figure 5h, Figure 5i, Figure 5j, Figure 5k, Figure 5l, Figure 6c, Figure 6d, Figure 6e, Supplementary Figure 2, Supplementary Figure 3, Supplementary Figure 4b, Supplementary Figure 5a, Supplementary Figure 5b …]
